# Supplementary material for: Divergent HLA variations and heterogeneous expression but recurrent HLA loss-of- heterozygosity and common HLA-B and TAP transcriptional silencing across advanced pediatric solid cancers
Source: Front Immunol. 2024 Jan 22;14:1265469. doi: 10.3389/fimmu.2023.1265469 (PMC10839790; doi:10.3389/fimmu.2023.1265469)
Supplement: Supplementary file 3 [file Table_1.xlsx]

## Sheet: README
Lim WC et al. Front. Immunol. 14:1265469. doi: 10.3389/fimmu.2023.1265469
List of Supplementary Tables
Table S1. No. of patients with non-RMS soft-tissue sarcoma and the corresponding tumor type
Table S2. Reported accuracy of HLA typing algorithms used in the study
Table S3A. No. of patients with consensus HLA genotypes
Table S3B. Allelic diversity of HLA class I and II genes in patients from MOSCATO-01 and MAPPYACTS, related to Fig. 1
Table S3C. No. of patients with extended consensus HLA genotypes and detection of allele(s) from tumor RNA-Seq
Table S4. Genetic ancestry fractions of patients, related to Fig. 1
Table S5A. HLA-A-B-C haplotypes in patients with EUR genetic ancestry ≥ 70%, related to Fig. 2A, B
Table S5B. HLA-A-B-C haplotypes in patients with EUR genetic ancestry ≥ 70%, according to reference data from Gragert et al. 2013
Table S6A. HLA-DRB1-DQA1-DQB1 haplotypes in patients with EUR genetic ancestry ≥ 70%, related to Fig. 2C, D
Table S6B. HLA-DRB1-DQA1-DQB1 haplotypes in patients with EUR genetic ancestry ≥ 70%, according to reference data from Klitz et al. 2003 and Gragert et al. 2013
Table S7A. Reference HLA-DRB1-DRB3/4/5 haplotypes
Table S7B. HLA-DRB1-DRB3/4/5 genotypes in patients with EUR genetic ancestry ≥ 70%, related to Fig. 3
Table S7C. HLA-DRB1-DRB3/4/5 haplotypes in patients with EUR genetic ancestry ≥ 70%, stratified by tumor types and subtypes
Table S8. No. and percentages of EUR patients homozygous at HLA class I and II genes, related to Fig. 4
Table S9A. HLA class I allele frequencies in control EUR individuals
Table S9B. HLA class II allele frequencies in control EUR individuals
Table S9C. HLA class I and II alleles under- or overrepresented in EUR patients with advanced pediatric solid tumors in comparison with controls, related to Fig. 5
Table S10A. HLA class I IHC score in advanced pediatric solid tumors, related to Fig. 6A, B
Table S10B. HLA-DR IHC score in advanced pediatric solid tumors, related to Fig. 6C, D
Table S11A. Prevalence of somatic mutations in the coding sequences of HLA and APP genes in advanced pediatric solid tumors
Table S11B. Pediatric solid tumor specimens with mutations in HLA and APP genes in the context of mismatch repair deficiency and elevated genetic instability
Table S12A. Combined somatic SNVs and CNVs (LOH, CN-LOH, LOH+gain, LOH+amplification and biallelic losses) among HLA and APP genes in advanced pediatric solid tumors, related to Fig. 9
Table S12B. No. and median size of CNV events in the HLA region (6p21.3-22.1), B2M (15q21.1), and CIITA (16p13.13) associated with LOH
Table S12C. Prevalence of CNVs in pediatric solid tumors associated with LOH or biallelic loss in HLA, B2M and CIITA genes, related to Fig. 10
Table S13. HLA class I status of PDX models from advanced pediatric solid tumors, related to Fig. 11
Table S14A. List of Taqman assays and amplicons
Table S14B. Total RNA from normal tissues used as controls in Taqman assays
Table S15. Relative HLA transcript levels in normal tissues and PDX models quantified by Taqman assays, related to Fig. 11

## Sheet: Table S1
Table S1. No. of patients with non-RMS soft-tissue sarcoma and the corresponding tumor type
Tumor type / subtype1	Age	Total	Male	Female	Primary	Metastasis	Secondary	With tumor RNA-Seq
	Mean (range)						cancer	Total2	Contributive3
RT	3.5 (0.5 - 13.5)	10	6	4	4	6		10	9
DSRCT	15.7 (8.6 - 19.8)	8	6	2	3	5		8	6
Undifferentated sarcoma	14.8 (6.6 - 31.8)	7	6	1	4	2	1	5	4
Synovial sarcoma	20.4 (16.6 - 24.8)	6	5	1	2	4		3	3
MPNST	13.0 (6.6 - 18.0)	6	4	2	6			6	6
ASPS	17.5 (15.3 - 20.1)	4	1	3		4		4	3
Epithelioid sarcoma	15.6 (13.1 - 17.9)	4	1	3	2	2		4	2
IMT	10.4 (2.4 - 15.3)	3	2	1	2	1		3	2
CCS	8.8 (3.1 - 14.5)	2	2			2		2	2
DF	6.8 (6.3 - 7.2)	2	2		2			2	2
PLS	17.4 (12.3 - 22.5)	2	1	1		2		2	1
AFH	16.3	1	1		1			1	1
Angiosarcoma	4.5	1		1		1		1	1
ASK	20.4	1		1		1		1	1
Ectomesenchymoma	3.1	1	1			1		1	1
Myoepithelioma	14.7	1	1			1		1
COL1A1::PDGFB fusion	15.1	1		1	1			1	1
NOS	19.8	1	1			1		1	1
Total NRSTS	12.9 (0.5 - 31.8)	61	40	21	27	33	1	56	46
1 RT, rhabdoid tumor; DSRCT, desmoplastic small round cell tumor; MPNST, malignant peripheral nerve sheath tumor; ASPS, alveolar soft part sarcoma;
IMT, inflammatory myofibroblastic tumor; CCS, clear cell sarcoma; DF, desmoid fibromatosis; PLS, pleomorphic liposarcoma; AFH, angiomatoid fibrous
histiocytoma; ASK, anaplastic sarcoma of the kidney; NOS, not otherwise specified
2 No. of patients with at least one tumor RNA-Seq analyzed
3 Tumor RNA-Seq were considered as contributive based on evaluation by the molecular tumor board, and RIN ≥ 5

## Sheet: Table S2
Table S2. Reported accuracy of HLA typing algorithms used in the study
NGS data	Algorithm1	References	Input file		HLA typing accuracy (%)											Benchmark analysis		Reference (doi)
			format		A	B	C		DRB1	DQA1	DQB1	DPA1	DPB1		Samples (No.)	Source2	Validation
WES	HLA-HD	Kawaguchi et al. 2017	FASTQ		94.1-100	97.1-100	92.2-100		97.8-100	76.5-ND	89.2-100	ND	ND		WES (61)	1000G	PCR-SBT, PCR-SSOP	10.1002/humu.23230
		Chen et al. 2020			100	99.1	99.1		100	94.6	100	100	98.2		WGS, WES (56)	EXCELS and AVANT clinical trials3	Long-range sequencing	10.1093/bib/bbaa223
		Li et al. 2021			> 90	> 90	> 90		90.4	90.4	90.4	ND	90.4		WES (> 10k)	TCGA	Consensus from 8 HLA genotyping methods	10.1002/1878-0261.12895
		Liu et al. 2021			> 80	> 90	> 80		> 90	ND	> 80	ND	ND		WES (24 + 998)	Sequencing	Amplicon assay NGSgo-AmpX, Miseq sequencing	10.3389/fimmu.2021.652258
		Claeys et al. 2023			> 85	> 90	> 90		> 95	> 95	> 90	ND	ND		WES (9162), RNA-Seq (9161)	TCGA, 1000G, Geuvadis, NCI-60 cell lines	PCR and PCR-SBT	10.1186/s12864-023-09351-z
	Optitype	Szolek et al. 2014	FASTQ		> 98	> 98	> 98		NA	NA	NA	NA	NA		WES, WGS, RNA-Seq (361)	HapMap, LCLs, 1000G, Colorectal cancer RNA-Seq study4	PCR	10.1093/bioinformatics/btu548
		Kawaguchi et al. 2017			97.3	96.6	97.7		NA	NA	NA	NA	NA		WES (61)	1000G	PCR-SBT, PCR-SSOP	10.1002/humu.23230
		Li et al. 2021			94.9	94.9	94.9		NA	NA	NA	NA	NA		WES (> 10k)	TCGA	Consensus from 8 HLA genotyping methods	10.1002/1878-0261.12895
		Claeys et al. 2023			98.0	98.0	98.0		NA	NA	NA	NA	NA		WES (9162), RNA-Seq (9161)	TCGA, 1000G, Geuvadis, NCI-60 cell lines	PCR and PCR-SBT	10.1186/s12864-023-09351-z
	HISAT-genotype	Kim et al. 2019	FASTQ		100	100	100		100	100	100	NA	NA		WGS (17)	PG	Computational experiments/Kourami	10.1038/s41587-019-0201-4
					98.1	97.8	97.8		87.3	97.1	91.1	NA	NA		WGS (917)	CAAPA	Computational experiments/Kourami
		Chen et al. 2020			100	98.2	98.2		78.6	99.1	99.1	NA	NA		WGS, WES (56)	EXCELS and AVANT clinical trials	Long-range sequencing	10.1093/bib/bbaa223
		Liu et al. 2021			> 95	> 95	> 95		> 90	ND	> 95	NA	NA		WES (24 + 998)	Sequencing	Amplicon assay NGSgo-AmpX, Miseq sequencing	10.3389/fimmu.2021.652258
	xHLA	Xie et al. 2017	BAM		> 98.3	> 98.3	> 98.3		> 96.1	NA	> 96.1	NA	> 96.1		WES (148), WGS (502)	1000G, HapMap, Get-RM, PG, CIBMTR	Data from reported benchmark studies	10.1073/pnas.1707945114
		Chen et al. 2020			54.5	41.8	45.5		58.2	NA	48.2	NA	63.6		WGS, WES (56)	EXCELS and AVANT clinical trials	Long-range sequencing	10.1093/bib/bbaa223
		Li et al. 2021			≥ 95	≥ 95	≥ 95		94.4	NA	94.4	NA	94.4		WES (> 10k)	TCGA	Consensus from 8 HLA genotyping methods	10.1002/1878-0261.12895
		Claeys et al. 2023			> 90	> 90	> 85		> 90	NA	90	NA	ND		WES (9162), RNA-Seq (9161)	TCGA, 1000G, Geuvadis, NCI-60 cell lines	PCR and PCR-SBT	10.1186/s12864-023-09351-z
RNA-Seq	HLAProfiler	Buchkovich et al. 2017	FASTQ		99.9	99	99.6		99.6	ND	99.9	ND	ND		RNA-Seq (358 LCLs)	Geuvadis	Sanger sequencing	10.1186/s13073-017-0473-6
	HLA-HD	Claeys et al. 2023	FASTQ		98.0	98.0	98.0		99.4	99.4	99.4	ND	ND		WES (9162), RNA-Seq (9161)	TCGA	PCR-SBT, PCR-SSOP	10.1186/s12864-023-09351-z
	Optitype	Buchkovich et al. 2017	FASTQ		99.6	99.4	100		NA	NA	NA	NA	NA		RNA-Seq (358 LCLs)	Geuvadis	Sanger sequencing	10.1186/s13073-017-0473-6
		Claeys et al. 2023			99.2	99.2	99.2		NA	NA	NA	NA	NA		WES (9162), RNA-Seq (9161)	TCGA, 1000G, Geuvadis, NCI-60 cell lines	PCR and PCR-SBT	10.1186/s12864-023-09351-z
1 References for the algorithms used with the corresponding NGS data are shown in blue
2 Abbreviations: Illumina Platinum Genomes (PG), Consortium on Asthma among African-ancestry Populations in the Americas (CAAPA), Center for International Blood and Marrow Transplant Research (CIBMTR), Genetic Testing Reference Materials Coordination Program (GeT-RM)
3 EXCELS (NCT00252135) and AVANT (NCT00112918) clinical trials
4 LCLs (CEU HapMap), 1000G (ERA002336), Colorectal cancer RNA-Seq study (SRP010181)

## Sheet: Table S3A
Table S3A. No. of patients with consensus HLA genotypes
Tumor type / subtype	No. of	No. (%) of patients with consensus typing
	patients	A	B	C	DRB1	DQA1	DQB1	DPA1	DPB1	All genes
SARCOMAS
RMS	68	68 (100)	68 (100)	68 (100)	68 (100)	67 (98.5)	67 (98.5)	68 (100)	67 (98.5)	65 (95.6)
eRMS	34	34 (100)	34 (100)	34 (100)	34 (100)	34 (100)	33 (97.1)	34 (100)	33 (97.1)	32 (94.1)
aRMS	34	34 (100)	34 (100)	34 (100)	34 (100)	33 (97.1)	34 (100)	34 (100)	34 (100)	33 (97.1)
OS	72	72 (100)	72 (100)	72 (100)	72 (100)	72 (100)	72 (100)	72 (100)	72 (100)	72 (100)
EWS	61	61 (100)	61 (100)	61 (100)	61 (100)	59 (96.7)	61 (100)	61 (100)	59 (96.7)	58 (95.1)
NRSTS	61	61 (100)	61 (100)	61 (100)	61 (100)	57 (93.4)	61 (100)	61 (100)	60 (98.4)	56 (91.8)
Total SARC	262	262 (100)	262 (100)	262 (100)	262 (100)	255 (97.3)	261 (99.6)	262 (100)	258 (98.5)	251 (95.8)
OTHER EXTRACRANIAL SOLID TUMORS
NB	90	90 (100)	90 (100)	90 (100)	89 (98.9)	89 (98.9)	90 (100)	90 (100)	90 (100)	88 (97.8)
MYCN-NA	75	75 (100)	75 (100)	75 (100)	74 (98.7)	75 (100)	75 (100)	75 (100)	75 (100)	74 (98.7)
MYCN-A	15	15 (100)	15 (100)	15 (100)	15 (100)	14 (93.3)	15 (100)	15 (100)	15 (100)	14 (93.3)
11qWT	67	67 (100)	67 (100)	67 (100)	66 (98.5)	66 (98.5)	67 (100)	67 (100)	67 (100)	65 (97.0)
11qLOH	23	23 (100)	23 (100)	23 (100)	23 (100)	23 (100)	23 (100)	23 (100)	23 (100)	23 (100)
NPB	26	26 (100)	26 (100)	26 (100)	26 (100)	26 (100)	26 (100)	26 (100)	26 (100)	26 (100)
CAR	25	25 (100)	25 (100)	25 (100)	25 (100)	25 (100)	25 (100)	25 (100)	25 (100)	25 (100)
Total Others	141	141 (100)	141 (100)	141 (100)	140 (99.3)	140 (99.3)	141 (100)	141 (100)	141 (100)	139 (98.6)
CNS TUMORS
LGG	24	24 (100)	24 (100)	24 (100)	24 (100)	24 (100)	24 (100)	24 (100)	24 (100)	24 (100)
HGG	63	63 (100)	63 (100)	63 (100)	63 (100)	62 (98.4)	63 (100)	63 (100)	63 (100)	62 (98.4)
GBM	26	26 (100)	26 (100)	26 (100)	26 (100)	26 (100)	26 (100)	26 (100)	26 (100)	26 (100)
Non-GBM	37	37 (100)	37 (100)	37 (100)	37 (100)	36 (97.3)	37 (100)	37 (100)	37 (100)	36 (97.3)
MB	51	51 (100)	51 (100)	51 (100)	51 (100)	51 (100)	51 (100)	51 (100)	51 (100)	51 (100)
EP	35	35 (100)	35 (100)	35 (100)	35 (100)	33 (94.3)	35 (100)	35 (100)	35 (100)	33 (94.3)
Total CNS	173	173 (100)	173 (100)	173 (100)	173 (100)	170 (98.3)	173 (100)	173 (100)	173 (100)	170 (98.3)
Total	576	576 (100)	576 (100)	576 (100)	575 (99.8)	565 (98.1)	575 (99.8)	576 (100)	572 (99.3)	560 (97.2)

## Sheet: Table S3B
Table S3B. Allelic diversity of HLA class I and II genes in patients from MOSCATO-01 and MAPPYACTS, related to Fig. 1
Tumor type / subtype	No. of	No. of alleles1
	patients	A	B	C	DRB1	DQA1	DQB1	DPA1	DPB1
SARCOMAS
RMS	68	20	38	22	30	14 (67)	16 (67)	5	18 (67)
eRMS	34	17	23	20	20	11	11 (33)	4	15 (33)
aRMS	34	15	29	17	23	12 (33)	14	4	14
OS	72	23	43	25	28	13	14	5	27
EWS	61	21	36	21	24	13 (59)	14	4	19 (59)
NRSTS	61	22	36	20	30	14 (57)	14	4	19 (60)
Total SARC	262	30	59	31	39	17	17	5	31
OTHER EXTRACRANIAL SOLID TUMORS
NB	90	30	40	20	37 (89)	15 (89)	17	3	21
MYCN-NA	75	29	39	20	37 (74)	14	17	3	21
MYCN-A	15	11	15	14	13	9 (14)	9	2	7
11qWT	67	28	39	20	32 (66)	15 (66)	17	3	20
11qLOH	23	15	23	11	22	10	14	3	12
NPB	26	22	26	19	21	12	14	3	14
CAR	25	20	29	17	22	10	14	4	15
Total Others	141	35	50	27	40	16	17	4	26
CNS TUMORS
LGG	24	18	22	19	20	12	14	3	12
HGG	63	24	40	22	32	12 (62)	15	3	17
GBM	26	15	26	15	25	12	13	3	13
Non-GBM	37	18	31	19	25	11 (36)	14	3	14
MB	51	24	32	22	26	12	14	3	13
EP	35	20	32	18	25	13 (33)	14	5	18
Total CNS	173	32	52	30	38	14	17	5	24
Total	576	43	73	39	47	18	19	5	34
1 No. of patients with established genotypes are indicated between parenthesis when excluding those with unresolved typing

## Sheet: Table S3C
Table S3C. No. of patients with extended consensus HLA genotypes and detection of allele(s) from tumor RNA-Seq
Tumor type / subtype	No. of patients with established HLA genotypes				No. of patients		No. of patients with allele(s) not detected from tumor RNA-Seq3
	Total	With	With contributive		with all alleles		Total		A			B			C			DRB1			DQA1			DQB1			DPA1			DPB1
		RNA-Seq	RNA-Seq1		detected2				1	2		1	2		1	2		1	2		1	2		1	2		1	2		1	2
SARCOMAS
RMS	68	62	47		60		2		1						1									1
eRMS	34	30	23		29		1																	1
aRMS	34	32	24		31		1		1						1
OS	72	68	56		67		1					1
EWS	61	55	46		48		7		1			3			1			1	1		2	3		3	3		1			3
NRSTS	61	56	46		52		4		1						1						2
Total SARC	262	241	195		227		14		3			4			3			1	1		4	3		4	3		1			3
OTHER EXTRACRANIAL SOLID TUMORS
NB	90	76	54		74		2								1						1
MYCN-NA	75	61	43		60		1														1
MYCN-A	15	15	11		14		1								1
11qWT	67	56	37		54		2								1						1
11qLOH	23	20	17		20
NPB	26	22	20		22
CAR	25	23	21		23
Total Others	141	121	95		119		2								1						1
CNS TUMORS
LGG	24	19	14		18		1								1
HGG	63	60	44		56		4								1						2			2						1
GBM	26	24	19		23		1																	1						1
Non-GBM	37	36	25		33		3								1						2			1
MB	51	45	37		42		3								3									1
EP	35	34	30		32		2		1						2						1
Total CNS	173	158	125		148		10		1						7						3			3						1
Total	576	520	415		494		26		4			4			11			1	1		8	3		7	3		1			4
1 Contributive and RIN ≥ 5
2 From tumor RNA-Seq using at least one typing method
3 No. of patients with one or two allele(s) not detected from tumor RNA-Seq is indicated in the left or right column below the corresponding HLA locus, respectively

## Sheet: Table S4
Table S4. Genetic ancestry fractions of patients, related to Fig. 1
Tumor type / subtype	No. of	No. (%) of patients with predominant genetic ancestry1							No. of EUR patients2
	patients	EUR	AFR	AMR	EAS	SAS	Admixed		Male	Female		Primary		Metastasis		2nd cancer
SARCOMAS
RMS	68	56 (82.4)	1 (1.5)	1 (1.5)			10 (14.7)		32	24		24		32
eRMS	34	29 (85.3)					5 (14.7)		21	8		16		13
aRMS	34	27 (79.4)	1 (2.9)	1 (2.9)			5 (14.7)		11	16		8		19
OS	72	53 (73.6)	4 (5.6)			1 (1.4)	14 (19.4)		35	18		6		47
EWS	61	50 (82.0)	2 (3.3)				9 (14.8)		31	19		9		41
NRSTS	61	49 (80.3)	4 (6.6)	1 (1.6)		2 (3.3)	5 (8.2)		33	16		22		26		1
Total SARC	262	208 (79.4)	11 (4.2)	2 (0.8)		3 (1.1)	38 (14.5)		131	77		61		146		1
OTHER EXTRACRANIAL SOLID TUMORS
NB	90	70 (77.8)	5 (5.6)		2 (2.2)	3 (3.3)	10 (11.1)		41	29		18		52
MYCN-NA	75	56 (74.7)	5 (6.7)		2 (2.7)	3 (4.0)	9 (12.0)		32	24		16		40
MYCN-A	15	14 (93.3)					1 (6.7)		9	5		2		12
11qWT	67	50 (74.6)	5 (7.5)		2 (3.0)	3 (4.5)	7 (10.4)		29	21		12		38
11qLOH	23	20 (87.0)					3 (13.0)		12	8		6		14
NPB	26	20 (76.9)	4 (15.4)				2 (7.7)		10	10		0		20
CAR	25	17 (68.0)	1 (4.0)				7 (28.0)		6	11		7		10
Total Others	141	107 (75.9)	10 (7.1)		2 (1.4)	3 (2.1)	19 (13.5)		57	50		25		82
CNS TUMORS
LGG	24	18 (75.0)	2 (8.3)				4 (16.7)		9	9		15		3
HGG	63	52 (82.5)	6 (9.5)			1 (1.6)	4 (6.3)		30	22		31		16		5
GBM	26	23 (88.5)	2 (7.7)				1 (3.8)		14	9		14		5		4
Non-GBM	37	29 (78.4)	4 (10.8)			1 (2.7)	3 (8.1)		16	13		17		11		1
MB	51	44 (86.3)	1 (2.0)				6 (11.8)		32	12		16		28
EP	35	26 (74.3)					9 (25.7)		16	10		16		10
Total CNS	173	140 (80.9)	9 (5.2)			1 (0.6)	23 (13.3)		87	53		78		57		5
Total	576	455 (79.0)	30 (5.2)	2 (0.3)	2 (0.3)	7 (1.2)	80 (13.9)		275	180		164		285		6
1 As determined using EthSeq (67, 68) with a threshold of 70% for superpopulation ancestry assignment; patients with no predominant ancestry fraction are classified as admixed
2 No. of EUR patients retained for HLA association analysis

## Sheet: Table S5A
Table S5A. HLA-A-B-C haplotypes in patients with EUR genetic ancestry ≥ 70%, related to Fig. 2A, B1
Tumor type / subtype	No. of		No. of haplotypes (% of patients)				No. (%) of patients with haplotype combinations
	patients		Total	Kwn	Var		Kwn/Kwn	Kwn/Var
SARCOMAS
RMS	56		78	76 (100)	2 (3.6)		54 (96.4)	2 (3.6)
eRMS	29		45	44 (100)	1 (3.4)		28 (96.6)	1 (3.4)
aRMS	27		42	41 (100)	1 (3.7)		26 (96.3)	1 (3.7)
OS	53		82	82 (100)	-		53 (100)	-
EWS	50		80	78 (100)	2 (4.0)		48 (96.0)	2 (4.0)
NRSTS	49		72	70 (100)	2 (2.0)		48 (98.0)	1 (2.0)
Total SARC	208		213	209 (100)	4 (2.4)		203 (97.6)	5 (2.4)
OTHER EXTRACRANIAL SOLID TUMORS
NB	70		101	97 (100)	4 (7.1)		65 (92.9)	5 (7.1)
MYCN-NA	56		83	80 (100)	3 (7.1)		52 (92.9)	4 (7.1)
MYCN-A	14		24	23 (100)	1 (7.1)		13 (92.9)	1 (7.1)
11qWT	50		77	73 (100)	4 (10.0)		45 (90.0)	5 (10.0)
11qLOH	20		33	33 (100)	-		20 (100)	-
NPB	20		36	35 (100)	1 (5.0)		19 (95.0)	1 (5.0)
Total Others	90		123	119 (100)	4 (6.7)		84 (93.3)	6 (6.7)
CNS TUMORS
HGG	52		72	69 (100)	3 (5.8)		49 (94.2)	3 (5.8)
GBM	23		34	32 (100)	2 (8.7)		21 (91.3)	2 (8.7)
Non-GBM	29		48	47 (100)	1 (3.4)		28 (96.6)	1 (3.4)
MB	44		74	73 (100)	1 (2.3)		43 (97.7)	1 (2.3)
EP	26		44	42 (100)	2 (7.7)		24 (92.3)	2 (7.7)
Total CNS	122		152	147 (100)	5 (4.9)		116 (95.1)	6 (4.9)
Total	420		346	336 (100)	10 (4.0)		403 (96.0)	17 (4.0)
1 Kwn: known; Var: variant
Values corresponding to the lowest and highest range are highlighted in green and beige, respectively

## Sheet: Table S5B
Table S5B. HLA-A-B-C haplotypes in patients with EUR genetic ancestry ≥ 70%, according to reference data from Gragert et al. 2013
HLA-A-B-C haplotype1,2	Controls			Allele within		Pediatric cancer patients			RMS	n = 56			eRMS	29			aRMS	27			OS	53			EWS	50			NRSTS	49			NB	70			MYCN-NA	56			MYCN-A	14			11qWT	50			11qLOH
	Counts	Frequency3		G groups		No. of	Frequency		No. of	Frequency	RA		No. of	Frequency	RA		No. of	Frequency	RA		No. of	Frequency	RA		No. of	Frequency	RA		No. of	Frequency	RA		No. of	Frequency	RA		No. of	Frequency	RA		No. of	Frequency	RA		No. of	Frequency	RA		No. of
						occurrences			occurrences				occurrences				occurrences				occurrences				occurrences				occurrences				occurrences				occurrences				occurrences				occurrences				occurrences
*02:01-*44:02-*05:01	290147	0.0250567		-		40	0.047619		6	0.0535714	2.13801		1	0.0172414			5	0.0925926	3.69533		5	0.0471698			3	0.03			4	0.0408163			9	0.0642857	2.56561		5	0.0446429			4	0.142857	5.70136		7	0.07	2.79367		2
*01:01-*08:01-*07:01	724796	0.0625923		-		36	0.0428571		2	0.0178571	0.285293		2	0.0344828			-				4	0.0377358			6	0.06			5	0.0510204			6	0.0428571			4	0.0357143			2	0.0714286			2	0.02	0.319528		4
*03:01-*07:02-*07:02	331095	0.0285929		-		21	0.025		3	0.0267857			3	0.0517241			-				4	0.0377358			2	0.02			2	0.0204082			3	0.0214286			2	0.0178571			1	0.0357143			2	0.02			1
*29:02-*44:03-*16:01	165507	0.014293		-		21	0.025		4	0.0357143			-				4	0.0740741	5.18256		1	0.00943396			2	0.02			2	0.0204082			3	0.0214286			3	0.0267857			-				3	0.03			-
*02:01-*07:02-*07:02	203505	0.0175744		-		20	0.0238095		4	0.0357143			3	0.0517241	2.94316		1	0.0185185			2	0.0188679			2	0.02			-				6	0.0428571			6	0.0535714	3.04827		-				5	0.05	2.84505		1
*01:01-*57:01-*06:02	125922	0.0108744		-		17	0.0202381		2	0.0178571			-				2	0.037037			3	0.0283019			1	0.01			1	0.0102041			3	0.0214286			3	0.0267857			-				2	0.02			1
*26:01-*38:01-*12:03	83804.4	0.00723722		-		15	0.0178571		2	0.0178571			2	0.0344828			-				1	0.00943396			3	0.03			2	0.0204082			4	0.0285714			4	0.0357143			-				1	0.01			3
*02:01-*40:01-*03:04	72249.9	0.00623939		-		13	0.0154762		2	0.0178571			1	0.0172414			1	0.0185185			1	0.00943396			-				-				5	0.0357143			4	0.0357143			1	0.0357143			4	0.04			1
*33:01-*14:02-*08:02	46745.2	0.00403684		-		12	0.0142857		1	0.00892857			1	0.0172414			-				2	0.0188679			3	0.03			1	0.0102041			1	0.00714286			1	0.00892857			-				-				1
*30:01-*13:02-*06:02	49639.7	0.00428681		-		10	0.0119048		-				-				-				1	0.00943396			2	0.02			1	0.0102041			1	0.00714286			1	0.00892857			-				1	0.01			-
*02:01-*49:01-*07:01	4737.57	0.00040913		-		10	0.0119048		4	0.0357143			1	0.0172414			3	0.0555556	5.56		-				1	0.01			1	0.0102041			2	0.0142857			2	0.0178571			-				1	0.01			1
*25:01-*18:01-*12:03	59423.6	0.00513173		-		9	0.0107143		-				-				-				2	0.0188679			2	0.02			2	0.0204082			1	0.00714286			-				1	0.0357143			1	0.01			-
*24:02-*15:01-*03:03	12273.5	0.00105992		-		9	0.0107143		2	0.0178571			1	0.0172414			1	0.0185185			-				2	0.02			-				1	0.00714286			1	0.00892857			-				-				1
*02:01-*51:01-*15:02	10838.3	0.000935975		-		9	0.0107143		1	0.00892857			-				1	0.0185185			1	0.00943396			-				2	0.0204082			-				-				-				-				-
*03:01-*35:01-*04:01	112832	0.00974396		-		7	0.00833333		1	0.00892857			1	0.0172414			-				1	0.00943396			1	0.01			1	0.0102041			1	0.00714286			1	0.00892857			-				1	0.01			-
*02:01-*15:01-*03:04	79473.6	0.00686322		-		7	0.00833333		3	0.0267857			2	0.0344828			1	0.0185185			2	0.0188679			-				-				-				-				-				-				-
*02:01-*13:02-*06:02	49367.9	0.00426334		-		7	0.00833333		1	0.00892857			1	0.0172414			-				-				1	0.01			1	0.0102041			1	0.00714286			-				1	0.0357143			-				1
*11:01-*35:01-*04:01	40861.1	0.0035287		-		7	0.00833333		1	0.00892857			1	0.0172414			-				3	0.0283019			1	0.01			-				1	0.00714286			1	0.00892857			-				1	0.01			-
*02:01-*18:01-*07:01	33114.5	0.00285972		-		7	0.00833333		1	0.00892857			-				1	0.0185185			-				1	0.01			1	0.0102041			-				-				-				-				-
*24:02-*35:02-*04:01	28460.5	0.00245781		-		7	0.00833333		2	0.0178571			-				2	0.037037			1	0.00943396			1	0.01			1	0.0102041			-				-				-				-				-
*02:01-*15:01-*03:03	16538.7	0.00142826		-		7	0.00833333		2	0.0178571			1	0.0172414			1	0.0185185			1	0.00943396			-				-				1	0.00714286			-				1	0.0357143			1	0.01			-
*02:01-*51:01-*14:02	6858.04	0.00059225		-		7	0.00833333		-				-				-				3	0.0283019			-				2	0.0204082			-				-				-				-				-
*01:01-*07:02-*07:02	51358	0.0044352		-		6	0.00714286		1	0.00892857			-				1	0.0185185			-				-				-				-				-				-				-				-
*23:01-*44:03-*04:01	51056.2	0.00440914		-		6	0.00714286		-				-				-				-				1	0.01			1	0.0102041			1	0.00714286			1	0.00892857			-				-				1
*02:01-*57:01-*06:02	7420.76	0.000640846		-		6	0.00714286		-				-				-				2	0.0188679			-				2	0.0204082			-				-				-				-				-
*02:01-*18:01-*05:01	5699.4	0.000492191		-		6	0.00714286		1	0.00892857			-				1	0.0185185			-				1	0.01			2	0.0204082			-				-				-				-				-
*02:05-*58:01-*07:18	2628.93	0.000227031		C*07:18: C*07:01G		6	0.00714286		1	0.00892857			-				1	0.0185185			-				1	0.01			1	0.0102041			2	0.0142857			2	0.0178571			-				2	0.02			-
*24:02-*07:02-*07:02	69091.5	0.00596663		-		5	0.00595238		1	0.00892857			1	0.0172414			-				-				1	0.01			-				1	0.00714286			1	0.00892857			-				1	0.01			-
*31:01-*40:01-*03:04	48746.5	0.00420967		-		5	0.00595238		2	0.0178571			2	0.0344828			-				-				1	0.01			-				2	0.0142857			1	0.00892857			1	0.0357143			2	0.02			-
*30:02-*18:01-*05:01	29067.1	0.00251019		-		5	0.00595238		-				-				-				1	0.00943396			-				-				1	0.00714286			1	0.00892857			-				1	0.01			-
*68:02-*14:02-*08:02	20874.9	0.00180272		-		5	0.00595238		1	0.00892857			1	0.0172414			-				-				1	0.01			2	0.0204082			1	0.00714286			1	0.00892857			-				1	0.01			-
*01:01-*37:01-*06:02	20569.5	0.00177635		-		5	0.00595238		1	0.00892857			-				1	0.0185185			-				1	0.01			2	0.0204082			1	0.00714286			1	0.00892857			-				1	0.01			-
*02:01-*44:03-*16:01	17145.1	0.00148063		-		5	0.00595238		1	0.00892857			-				1	0.0185185			1	0.00943396			1	0.01			-				-				-				-				-				-
*02:01-*35:01-*04:01	12787.8	0.00110433		-		5	0.00595238		-				-				-				1	0.00943396			1	0.01			2	0.0204082			-				-				-				-				-
*68:02-*53:01-*04:01	10408.7	0.000898876		-		5	0.00595238		-				-				-				1	0.00943396			-				-				2	0.0142857			2	0.0178571			-				2	0.02			-
*03:01-*44:03-*16:01	8899.31	0.000768531		-		5	0.00595238		-				-				-				-				1	0.01			1	0.0102041			1	0.00714286			1	0.00892857			-				1	0.01			-
*29:02-*07:02-*07:02	6432.7	0.000555518		-		5	0.00595238		3	0.0267857			3	0.0517241			-				-				-				-				-				-				-				-				-
*24:02-*18:01-*07:01	4377.66	0.000378048		-		5	0.00595238		-				-				-				-				3	0.03			2	0.0204082			-				-				-				-				-
*02:01-*50:01-*06:02	1007.95	8.70455e-05		-		5	0.00595238		-				-				-				2	0.0188679			-				-				1	0.00714286			1	0.00892857			-				-				1
*02:01-*08:01-*07:01	42000	0.00362706		-		4	0.0047619		1	0.00892857			-				1	0.0185185			-				1	0.01			1	0.0102041			1	0.00714286			-				1	0.0357143			1	0.01			-
*32:01-*14:01-*08:02	11907.6	0.00102832		-		4	0.0047619		1	0.00892857			-				1	0.0185185			-				1	0.01			1	0.0102041			1	0.00714286			-				1	0.0357143			1	0.01			-
*02:01-*27:05-*02:02	10174.3	0.000878637		-		4	0.0047619		1	0.00892857			1	0.0172414			-				1	0.00943396			1	0.01			-				-				-				-				-				-
*02:01-*44:03-*04:01	6426.42	0.000554976		-		4	0.0047619		-				-				-				1	0.00943396			-				1	0.0102041			1	0.00714286			-				1	0.0357143			1	0.01			-
*24:02-*15:17-*07:01	5147.96	0.00044457		-		4	0.0047619		-				-				-				-				2	0.02			1	0.0102041			1	0.00714286			1	0.00892857			-				1	0.01			-
*31:01-*44:02-*05:01	4269.75	0.000368729		-		4	0.0047619		3	0.0267857			2	0.0344828			1	0.0185185			-				-				1	0.0102041			-				-				-				-				-
*01:01-*35:03-*04:01	3704.43	0.000319909		-		4	0.0047619		-				-				-				-				-				2	0.0204082			-				-				-				-				-
*11:01-*44:03-*16:01	3544.07	0.00030606		-		4	0.0047619		2	0.0178571			-				2	0.037037			-				1	0.01			-				1	0.00714286			1	0.00892857			-				1	0.01			-
*32:01-*44:02-*05:01	3499.94	0.000302249		-		4	0.0047619		-				-				-				1	0.00943396			1	0.01			1	0.0102041			1	0.00714286			-				1	0.0357143			-				1
*02:01-*39:01-*12:03	3276.03	0.000282913		-		4	0.0047619		1	0.00892857			-				1	0.0185185			1	0.00943396			-				1	0.0102041			1	0.00714286			1	0.00892857			-				1	0.01			-
*24:02-*27:05-*02:02	2663.31	0.000229999		-		4	0.0047619		1	0.00892857			1	0.0172414			-				-				-				-				1	0.00714286			1	0.00892857			-				1	0.01			-
*23:01-*49:01-*07:01	1378.4	0.000119037		-		4	0.0047619		-				-				-				1	0.00943396			-				1	0.0102041			1	0.00714286			1	0.00892857			-				1	0.01			-
*24:02-*35:03-*12:03	787.33	6.79927e-05		-		4	0.0047619		1	0.00892857			-				1	0.0185185			-				1	0.01			-				-				-				-				-				-
*01:01-*51:01-*15:02	324.883	2.80564e-05		-		4	0.0047619		-				-				-				-				-				3	0.0306122			1	0.00714286			1	0.00892857			-				-				1
*03:01-*38:01-*12:03	14281.5	0.00123333		-		3	0.00357143		2	0.0178571			2	0.0344828			-				1	0.00943396			-				-				-				-				-				-				-
*01:01-*52:01-*12:02	12529.3	0.00108201		-		3	0.00357143		1	0.00892857			-				1	0.0185185			-				-				-				-				-				-				-				-
*11:01-*55:01-*03:03	12016.7	0.00103774		-		3	0.00357143		-				-				-				1	0.00943396			-				-				2	0.0142857			2	0.0178571			-				-				2
*32:01-*07:02-*07:02	11182.3	0.000965685		-		3	0.00357143		1	0.00892857			1	0.0172414			-				1	0.00943396			-				-				1	0.00714286			1	0.00892857			-				-				1
*68:01-*44:02-*07:04	11131.1	0.000961267		-		3	0.00357143		1	0.00892857			1	0.0172414			-				1	0.00943396			-				1	0.0102041			-				-				-				-				-
*03:01-*40:01-*03:04	6446.14	0.000556679		-		3	0.00357143		-				-				-				1	0.00943396			1	0.01			-				1	0.00714286			-				1	0.0357143			-				1
*02:01-*38:01-*12:03	6410.21	0.000553576		-		3	0.00357143		-				-				-				-				-				2	0.0204082			-				-				-				-				-
*01:01-*35:02-*04:01	3033.49	0.000261968		-		3	0.00357143		-				-				-				1	0.00943396			-				1	0.0102041			-				-				-				-				-
*24:02-*40:01-*03:04	3010.73	0.000260002		-		3	0.00357143		-				-				-				-				-				-				2	0.0142857			2	0.0178571			-				2	0.02			-
*03:01-*44:02-*05:01	2365.62	0.000204291		-		3	0.00357143		-				-				-				-				-				1	0.0102041			-				-				-				-				-
*02:01-*18:01-*12:03	2192.92	0.000189377		-		3	0.00357143		2	0.0178571			1	0.0172414			1	0.0185185			1	0.00943396			-				-				-				-				-				-				-
*03:01-*18:01-*07:01	2061.01	0.000177986		-		3	0.00357143		-				-				-				-				-				2	0.0204082			1	0.00714286			-				1	0.0357143			1	0.01			-
*03:01-*47:01-*06:02	2005.93	0.000173229		-		3	0.00357143		-				-				-				-				-				-				2	0.0142857			1	0.00892857			1	0.0357143			2	0.02			-
*02:01-*40:02-*02:02	1209.93	0.000104488		-		3	0.00357143		-				-				-				-				-				-				1	0.00714286			1	0.00892857			-				1	0.01			-
*03:01-*35:03-*04:01	641.668	5.54134e-05		-		3	0.00357143		-				-				-				-				1	0.01			-				1	0.00714286			1	0.00892857			-				1	0.01			-
*68:01-*35:03-*04:01	628.077	5.42398e-05		-		3	0.00357143		-				-				-				1	0.00943396			-				-				-				-				-				-				-
*24:02-*39:01-*12:03	493.489	4.2617e-05		-		3	0.00357143		-				-				-				-				-				-				1	0.00714286			1	0.00892857			-				1	0.01			-
*03:01-*27:05-*02:02	290.861	2.51183e-05		-		3	0.00357143		-				-				-				-				-				1	0.0102041			-				-				-				-				-
*03:01-*15:18-*07:04	131.823	1.1384e-05		-		3	0.00357143		-				-				-				-				1	0.01			1	0.0102041			-				-				-				-				-
*26:01-*49:01-*07:01	10.7093	9.24841e-07		-		3	0.00357143		-				-				-				2	0.0188679			-				-				1	0.00714286			1	0.00892857			-				1	0.01			-
*03:01-*14:02-*08:02	23462	0.00202614		-		2	0.00238095		-				-				-				-				1	0.01			1	0.0102041			-				-				-				-				-
*02:01-*27:05-*01:02	17807.4	0.00153782		-		2	0.00238095		-				-				-				-				-				2	0.0204082			-				-				-				-				-
*26:01-*07:02-*07:02	8108.97	0.000700278		-		2	0.00238095		-				-				-				-				-				1	0.0102041			-				-				-				-				-
*31:01-*51:01-*15:02	7054.95	0.000609255		-		2	0.00238095		-				-				-				-				-				1	0.0102041			1	0.00714286			1	0.00892857			-				-				1
*25:01-*08:01-*07:01	5327.85	0.000460105		-		2	0.00238095		-				-				-				1	0.00943396			1	0.01			-				-				-				-				-				-
*66:01-*41:02-*17:03	5285.37	0.000456437		C*17:03: C*17:01G		2	0.00238095		-				-				-				-				-				-				-				-				-				-				-
*02:01-*51:01-*01:02	5084.32	0.000439074		-		2	0.00238095		-				-				-				-				-				-				-				-				-				-				-
*31:01-*27:05-*02:02	4840.12	0.000417985		-		2	0.00238095		-				-				-				-				-				1	0.0102041			-				-				-				-				-
*24:02-*40:02-*02:02	3853.78	0.000332806		-		2	0.00238095		1	0.00892857			-				1	0.0185185			-				-				-				-				-				-				-				-
*02:05-*41:01-*07:01	3454.2	0.0002983		-		2	0.00238095		1	0.00892857			-				1	0.0185185			-				-				-				-				-				-				-				-
*01:01-*38:01-*12:03	3411	0.000294569		-		2	0.00238095		-				-				-				-				-				1	0.0102041			-				-				-				-				-
*24:02-*51:01-*01:02	2905.78	0.000250939		-		2	0.00238095		2	0.0178571			2	0.0344828			-				-				-				-				-				-				-				-				-
*01:01-*13:02-*06:02	2743.9	0.000236959		-		2	0.00238095		-				-				-				-				-				-				-				-				-				-				-
*32:01-*15:01-*03:03	2379.17	0.000205461		-		2	0.00238095		-				-				-				-				1	0.01			-				-				-				-				-				-
*02:01-*37:01-*06:02	2349.61	0.000202909		-		2	0.00238095		-				-				-				1	0.00943396			-				1	0.0102041			-				-				-				-				-
*03:01-*18:01-*05:01	2295.88	0.000198269		-		2	0.00238095		-				-				-				-				-				-				1	0.00714286			1	0.00892857			-				1	0.01			-
*02:01-*51:01-*02:02	2169.36	0.000187343		-		2	0.00238095		-				-				-				1	0.00943396			-				-				1	0.00714286			-				1	0.0357143			-				1
*11:01-*13:02-*06:02	2124.79	0.000183494		-		2	0.00238095		1	0.00892857			-				1	0.0185185			-				-				-				-				-				-				-				-
*01:01-*35:01-*04:01	2054.05	0.000177385		-		2	0.00238095		-				-				-				-				-				-				2	0.0142857			2	0.0178571			-				1	0.01			1
*29:02-*44:04-*16:01	1989.46	0.000171806		-		2	0.00238095		-				-				-				-				-				-				1	0.00714286			-				1	0.0357143			1	0.01			-
*32:01-*35:01-*04:01	1964.99	0.000169694		-		2	0.00238095		-				-				-				-				1	0.01			-				-				-				-				-				-
*24:02-*44:02-*16:04	1450.52	0.000125265		-		2	0.00238095		-				-				-				-				1	0.01			-				-				-				-				-				-
*01:01-*49:01-*07:01	1389.19	0.000119968		-		2	0.00238095		-				-				-				-				1	0.01			-				-				-				-				-				-
*68:01-*35:01-*04:01	1377.46	0.000118955		-		2	0.00238095		-				-				-				-				-				-				-				-				-				-				-
*01:01-*39:06-*07:02	1331.93	0.000115024		-		2	0.00238095		1	0.00892857			1	0.0172414			-				-				1	0.01			-				-				-				-				-				-
*03:01-*13:02-*06:02	1238.69	0.000106971		-		2	0.00238095		-				-				-				-				-				-				-				-				-				-				-
*31:01-*18:01-*07:01	1050.07	9.06828e-05		-		2	0.00238095		-				-				-				-				-				2	0.0204082			-				-				-				-				-
*11:01-*51:01-*15:02	875.697	7.56239e-05		-		2	0.00238095		-				-				-				1	0.00943396			-				-				-				-				-				-				-
*01:01-*51:01-*14:02	802.339	6.92887e-05		-		2	0.00238095		-				-				-				-				-				-				1	0.00714286			1	0.00892857			-				1	0.01			-
*03:01-*08:01-*07:01	639.41	5.52184e-05		-		2	0.00238095		-				-				-				-				1	0.01			-				-				-				-				-				-
*24:02-*45:01-*16:01	616.127	5.32077e-05		-		2	0.00238095		-				-				-				1	0.00943396			-				-				-				-				-				-				-
*02:01-*58:01-*07:18	546.467	4.71921e-05		C*07:18: C*07:01G		2	0.00238095		-				-				-				-				-				-				1	0.00714286			1	0.00892857			-				1	0.01			-
*01:01-*49:01-*06:02	487.218	4.20754e-05		-		2	0.00238095		-				-				-				-				-				-				-				-				-				-				-
*01:01-*39:01-*12:03	485.977	4.19683e-05		-		2	0.00238095		1	0.00892857			-				1	0.0185185			-				-				-				-				-				-				-				-
*32:01-*18:01-*07:01	417.158	3.60251e-05		-		2	0.00238095		-				-				-				-				1	0.01			-				-				-				-				-				-
*32:01-*27:05-*01:02	376.28	3.2495e-05		-		2	0.00238095		-				-				-				1	0.00943396			1	0.01			-				-				-				-				-				-
*26:01-*39:01-*12:03	349.237	3.01596e-05		-		2	0.00238095		1	0.00892857			1	0.0172414			-				-				-				-				-				-				-				-				-
*24:02-*35:03-*04:01	342.618	2.9588e-05		-		2	0.00238095		-				-				-				-				1	0.01			-				-				-				-				-				-
*26:01-*44:03-*04:01	340.911	2.94406e-05		-		2	0.00238095		-				-				-				-				-				1	0.0102041			-				-				-				-				-
*03:01-*51:01-*15:02	332.126	2.86819e-05		-		2	0.00238095		-				-				-				1	0.00943396			-				-				1	0.00714286			1	0.00892857			-				-				1
*32:01-*39:06-*07:02	310.814	2.68414e-05		-		2	0.00238095		-				-				-				1	0.00943396			1	0.01			-				-				-				-				-				-
*01:01-*44:02-*05:01	298.59	2.57858e-05		-		2	0.00238095		-				-				-				-				-				-				-				-				-				-				-
*26:01-*50:01-*06:02	262.925	2.27058e-05		-		2	0.00238095		1	0.00892857			-				1	0.0185185			-				-				-				1	0.00714286			1	0.00892857			-				-				1
*02:01-*52:01-*12:02	226.733	1.95804e-05		-		2	0.00238095		-				-				-				1	0.00943396			-				-				1	0.00714286			1	0.00892857			-				1	0.01			-
*03:01-*27:05-*01:02	215.162	1.85811e-05		-		2	0.00238095		1	0.00892857			1	0.0172414			-				1	0.00943396			-				-				-				-				-				-				-
*01:01-*35:08-*04:01	179.376	1.54906e-05		-		2	0.00238095		-				-				-				-				1	0.01			-				-				-				-				-				-
*02:01-*51:01-*07:02	136.741	1.18088e-05		-		2	0.00238095		-				-				-				-				-				-				1	0.00714286			-				1	0.0357143			1	0.01			-
*68:01-*38:01-*12:03	132.061	1.14046e-05		-		2	0.00238095		-				-				-				2	0.0188679			-				-				-				-				-				-				-
*03:01-*18:01-*12:03	122.507	1.05795e-05		-		2	0.00238095		-				-				-				-				1	0.01			-				1	0.00714286			1	0.00892857			-				1	0.01			-
*02:01-*51:08-*16:02	105.625	9.12161e-06		-		2	0.00238095		1	0.00892857			-				1	0.0185185			-				-				-				-				-				-				-				-
*24:02-*35:08-*04:01	92.2864	7.96971e-06		-		2	0.00238095		-				-				-				1	0.00943396			-				-				-				-				-				-				-
*02:01-*15:16-*14:02	70.0462	6.04908e-06		-		2	0.00238095		-				-				-				1	0.00943396			-				-				1	0.00714286			1	0.00892857			-				1	0.01			-
*01:02-*49:01-*07:01	59.2377	5.11568e-06		-		2	0.00238095		-				-				-				-				-				-				1	0.00714286			1	0.00892857			-				1	0.01			-
*24:02-*51:01-*14:02	57.1567	4.93597e-06		-		2	0.00238095		-				-				-				1	0.00943396			1	0.01			-				-				-				-				-				-
*24:02-*51:01-*02:02	43.052	3.7179e-06		-		2	0.00238095		-				-				-				1	0.00943396			1	0.01			-				-				-				-				-				-
*24:02-*08:01-*07:01	40.8429	3.52713e-06		-		2	0.00238095		-				-				-				-				-				1	0.0102041			1	0.00714286			1	0.00892857			-				1	0.01			-
*03:01-*14:01-*08:02	38.7493	3.34633e-06		-		2	0.00238095		-				-				-				-				-				-				-				-				-				-				-
*11:01-*35:08-*04:01	35.2395	3.04323e-06		-		2	0.00238095		-				-				-				-				1	0.01			-				1	0.00714286			1	0.00892857			-				1	0.01			-
*03:01-*07:06-*15:05	15.4307	1.33257e-06		B*07:06: B*07:05G		2	0.00238095		-				-				-				-				1	0.01			-				-				-				-				-				-
*26:01-*51:01-*14:02	11.2379	9.70489e-07		-		2	0.00238095		-				-				-				-				-				1	0.0102041			1	0.00714286			1	0.00892857			-				1	0.01			-
*02:01-*15:01-*12:03	10.5893	9.14473e-07		-		2	0.00238095		1	0.00892857			-				1	0.0185185			-				-				-				-				-				-				-				-
*03:01-*51:01-*01:02	7.64573	6.60274e-07		-		2	0.00238095		-				-				-				-				-				-				-				-				-				-				-
*02:01-*45:01-*16:01	7.35481	6.3515e-07		-		2	0.00238095		-				-				-				-				-				-				1	0.00714286			1	0.00892857			-				1	0.01			-
*02:01-*35:03-*04:01	43060.4	0.00383572		-		1	0.00119048		-				-				-				-				-				-				-				-				-				-				-
*24:02-*57:01-*06:02	13492.4	0.00116518		-		1	0.00119048		-				-				-				-				-				-				-				-				-				-				-
*31:01-*07:02-*07:02	10028.3	0.00086603		-		1	0.00119048		-				-				-				-				-				1	0.0102041			-				-				-				-				-
*02:01-*27:02-*02:02	8754.94	0.000756063		-		1	0.00119048		-				-				-				-				-				-				-				-				-				-				-
*24:02-*39:06-*07:02	6751.46	0.000583046		-		1	0.00119048		-				-				-				-				-				-				-				-				-				-				-
*11:01-*27:05-*01:02	5584.79	0.000482294		-		1	0.00119048		-				-				-				1	0.00943396			-				-				-				-				-				-				-
*23:01-*14:02-*08:02	5230.58	0.000465928		-		1	0.00119048		-				-				-				1	0.00943396			-				-				-				-				-				-				-
*24:02-*18:01-*12:03	4919.37	0.000424829		-		1	0.00119048		-				-				-				-				1	0.01			-				-				-				-				-				-
*32:01-*40:02-*02:02	4830.27	0.000417134		-		1	0.00119048		-				-				-				-				-				-				-				-				-				-				-
*25:01-*07:02-*07:02	4657.66	0.000402229		-		1	0.00119048		-				-				-				-				-				-				-				-				-				-				-
*25:01-*58:01-*07:18	4178.48	0.000360847		C*07:18: C*07:01G		1	0.00119048		-				-				-				-				-				-				1	0.00714286			-				1	0.0357143			1	0.01			-
*68:01-*08:01-*07:01	4078.69	0.000352229		-		1	0.00119048		-				-				-				1	0.00943396			-				-				-				-				-				-				-
*26:01-*45:01-*06:02	3281.99	0.000283427		-		1	0.00119048		-				-				-				-				-				-				1	0.00714286			-				1	0.0357143			1	0.01			-
*31:01-*35:01-*04:01	3172.63	0.000273984		-		1	0.00119048		-				-				-				-				-				-				1	0.00714286			1	0.00892857			-				-				1
*02:01-*14:01-*08:02	3171.37	0.000273875		-		1	0.00119048		-				-				-				-				-				-				-				-				-				-				-
*24:02-*18:01-*05:01	3139.82	0.00027115		-		1	0.00119048		-				-				-				-				-				-				-				-				-				-				-
*30:02-*07:02-*07:02	2582.98	0.000230086		-		1	0.00119048		-				-				-				-				-				-				-				-				-				-				-
*24:02-*38:01-*12:03	2551.23	0.00022032		-		1	0.00119048		-				-				-				-				-				-				1	0.00714286			1	0.00892857			-				1	0.01			-
*26:01-*08:01-*07:02	2470.4	0.000220058		-		1	0.00119048		-				-				-				-				-				-				-				-				-				-				-
*02:01-*07:05-*15:05	2404.82	0.000207676		-		1	0.00119048		-				-				-				-				-				-				-				-				-				-				-
*02:01-*07:06-*15:05	2404.82	0.000207676		B*07:06: B*07:05G		1	0.00119048		-				-				-				-				-				1	0.0102041			-				-				-				-				-
*33:03-*58:01-*03:02	2398.17	0.000207102		-		1	0.00119048		-				-				-				-				-				-				1	0.00714286			-				1	0.0357143			1	0.01			-
*29:02-*58:01-*07:18	2332.09	0.000201396		C*07:18: C*07:01G		1	0.00119048		-				-				-				-				-				-				-				-				-				-				-
*01:01-*18:01-*07:01	2330.22	0.000201234		-		1	0.00119048		-				-				-				-				-				-				-				-				-				-				-
*26:01-*44:02-*05:01	2066.77	0.000178483		-		1	0.00119048		-				-				-				-				1	0.01			-				-				-				-				-				-
*02:01-*15:03-*02:02	2047.29	0.000182368		-		1	0.00119048		-				-				-				-				-				-				-				-				-				-				-
*03:02-*49:01-*07:01	1840.85	0.000158973		-		1	0.00119048		-				-				-				-				-				-				-				-				-				-				-
*23:01-*50:01-*06:02	1820.73	0.000157235		-		1	0.00119048		-				-				-				-				1	0.01			-				-				-				-				-				-
*68:01-*44:03-*16:01	1639.11	0.000141551		-		1	0.00119048		1	0.00892857			-				1	0.0185185			-				-				-				-				-				-				-				-
*33:01-*44:03-*02:02	1483.3	0.000128096		-		1	0.00119048		-				-				-				-				1	0.01			-				-				-				-				-				-
*11:01-*14:02-*08:02	1403.03	0.000121163		-		1	0.00119048		-				-				-				-				-				-				-				-				-				-				-
*68:01-*15:01-*03:03	1315.96	0.000113644		-		1	0.00119048		-				-				-				1	0.00943396			-				-				-				-				-				-				-
*25:01-*44:02-*05:01	1287.74	0.000111207		-		1	0.00119048		-				-				-				-				-				-				-				-				-				-				-
*02:01-*73:01-*15:05	1198.19	0.000103474		-		1	0.00119048		-				-				-				1	0.00943396			-				-				-				-				-				-				-
*33:03-*18:01-*12:03	1089.45	9.40829e-05		-		1	0.00119048		-				-				-				-				-				-				-				-				-				-				-
*30:02-*51:01-*16:01	1089.1	9.40533e-05		-		1	0.00119048		1	0.00892857			1	0.0172414			-				-				-				-				-				-				-				-				-
*24:02-*55:01-*03:03	1051.38	9.07952e-05		-		1	0.00119048		-				-				-				-				1	0.01			-				-				-				-				-				-
*24:02-*44:03-*04:01	1045.93	9.03252e-05		-		1	0.00119048		-				-				-				-				-				1	0.0102041			-				-				-				-				-
*68:01-*40:01-*03:04	1040.09	8.98205e-05		-		1	0.00119048		-				-				-				-				-				1	0.0102041			-				-				-				-				-
*68:01-*44:03-*04:01	990.129	8.5506e-05		-		1	0.00119048		1	0.00892857			1	0.0172414			-				-				-				-				-				-				-				-				-
*32:01-*14:02-*08:02	983.846	8.49635e-05		-		1	0.00119048		-				-				-				-				-				-				-				-				-				-				-
*01:01-*40:06-*15:02	965.621	8.33896e-05		-		1	0.00119048		-				-				-				-				-				-				1	0.00714286			-				1	0.0357143			-				1
*24:02-*35:01-*04:01	908.953	7.84958e-05		-		1	0.00119048		-				-				-				-				-				-				-				-				-				-				-
*23:01-*08:01-*07:01	895.885	7.73672e-05		-		1	0.00119048		-				-				-				-				1	0.01			-				-				-				-				-				-
*02:01-*15:17-*07:01	826.648	7.1388e-05		-		1	0.00119048		-				-				-				-				1	0.01			-				-				-				-				-				-
*32:01-*18:01-*12:03	800.589	6.91376e-05		-		1	0.00119048		-				-				-				-				-				-				1	0.00714286			1	0.00892857			-				1	0.01			-
*03:01-*15:03-*02:02	781.33	6.95991e-05		-		1	0.00119048		-				-				-				-				-				-				-				-				-				-				-
*03:02-*44:02-*16:04	756.408	6.53222e-05		-		1	0.00119048		1	0.00892857			1	0.0172414			-				-				-				-				-				-				-				-				-
*01:01-*15:01-*03:03	713.097	6.1582e-05		-		1	0.00119048		-				-				-				-				1	0.01			-				-				-				-				-				-
*02:01-*15:01-*01:02	703.59	6.0761e-05		-		1	0.00119048		-				-				-				-				1	0.01			-				-				-				-				-				-
*29:02-*40:02-*02:02	684.357	6.0961e-05		-		1	0.00119048		-				-				-				-				-				-				-				-				-				-				-
*26:01-*27:05-*01:02	675.247	5.83133e-05		-		1	0.00119048		-				-				-				-				-				1	0.0102041			-				-				-				-				-
*24:02-*50:01-*06:02	657.63	5.67919e-05		-		1	0.00119048		-				-				-				-				1	0.01			-				-				-				-				-				-
*68:01-*13:02-*06:02	639.528	5.52287e-05		-		1	0.00119048		1	0.00892857			1	0.0172414			-				-				-				-				-				-				-				-				-
*68:01-*44:02-*05:01	638.104	5.51057e-05		-		1	0.00119048		1	0.00892857			1	0.0172414			-				-				-				-				-				-				-				-				-
*25:01-*18:01-*05:01	608.366	5.41919e-05		-		1	0.00119048		-				-				-				-				-				-				-				-				-				-				-
*33:01-*14:01-*08:02	598.235	5.32894e-05		-		1	0.00119048		-				-				-				-				-				-				-				-				-				-				-
*01:01-*50:01-*06:02	567.117	4.89753e-05		-		1	0.00119048		-				-				-				-				-				-				-				-				-				-				-
*01:01-*15:01-*04:01	560.809	4.84306e-05		-		1	0.00119048		1	0.00892857			1	0.0172414			-				-				-				-				-				-				-				-				-
*31:01-*51:01-*02:02	539.348	4.80439e-05		-		1	0.00119048		-				-				-				-				-				-				-				-				-				-				-
*01:01-*14:02-*08:02	499.151	4.31059e-05		-		1	0.00119048		-				-				-				1	0.00943396			-				-				-				-				-				-				-
*32:01-*08:01-*07:01	472.401	4.07958e-05		-		1	0.00119048		-				-				-				-				-				-				1	0.00714286			-				1	0.0357143			-				1
*31:01-*15:01-*03:04	467.599	4.03811e-05		-		1	0.00119048		-				-				-				-				-				1	0.0102041			-				-				-				-				-
*11:01-*40:01-*03:04	463.64	4.00393e-05		-		1	0.00119048		1	0.00892857			-				1	0.0185185			-				-				-				-				-				-				-				-
*24:02-*15:01-*03:04	399.893	3.45342e-05		-		1	0.00119048		1	0.00892857			-				1	0.0185185			-				-				-				-				-				-				-				-
*33:01-*51:01-*15:02	392.497	3.49627e-05		-		1	0.00119048		-				-				-				-				-				-				-				-				-				-				-
*24:02-*27:07-*15:02	389.836	3.36657e-05		-		1	0.00119048		-				-				-				-				-				1	0.0102041			-				-				-				-				-
*03:01-*51:01-*12:03	372.054	3.21301e-05		-		1	0.00119048		1	0.00892857			1	0.0172414			-				-				-				-				-				-				-				-				-
*29:02-*15:03-*02:02	371.269	3.30718e-05		-		1	0.00119048		-				-				-				1	0.00943396			-				-				-				-				-				-				-
*29:02-*45:01-*06:02	358.144	3.09287e-05		-		1	0.00119048		-				-				-				-				-				-				-				-				-				-				-
*32:01-*51:01-*02:02	332.315	2.86982e-05		-		1	0.00119048		-				-				-				-				-				-				-				-				-				-				-
*02:05-*49:01-*07:01	328.775	2.83925e-05		-		1	0.00119048		-				-				-				-				-				-				-				-				-				-				-
*03:02-*51:01-*15:02	328.353	2.83561e-05		-		1	0.00119048		1	0.00892857			1	0.0172414			-				-				-				-				-				-				-				-				-
*26:01-*52:01-*12:02	302.171	2.6095e-05		-		1	0.00119048		-				-				-				-				-				-				-				-				-				-				-
*24:02-*15:01-*04:01	280.841	2.4253e-05		-		1	0.00119048		-				-				-				1	0.00943396			-				-				-				-				-				-				-
*02:05-*50:01-*06:02	278.025	2.40098e-05		-		1	0.00119048		-				-				-				-				1	0.01			-				-				-				-				-				-
*68:01-*39:01-*12:03	268.93	2.32244e-05		-		1	0.00119048		-				-				-				-				1	0.01			-				-				-				-				-				-
*02:01-*44:02-*07:04	267.169	2.30723e-05		-		1	0.00119048		-				-				-				-				-				-				-				-				-				-				-
*02:01-*51:05-*04:01	260.897	2.25306e-05		-		1	0.00119048		-				-				-				-				-				1	0.0102041			-				-				-				-				-
*80:01-*44:03-*04:01	255.469	2.20619e-05		-		1	0.00119048		-				-				-				-				-				-				1	0.00714286			1	0.00892857			-				1	0.01			-
*32:01-*08:01-*07:02	250.159	2.16033e-05		-		1	0.00119048		-				-				-				-				-				-				1	0.00714286			1	0.00892857			-				1	0.01			-
*02:01-*51:01-*16:01	248.413	2.14525e-05		-		1	0.00119048		-				-				-				-				-				1	0.0102041			-				-				-				-				-
*66:01-*50:01-*06:02	230.955	2.0573e-05		-		1	0.00119048		-				-				-				-				1	0.01			-				-				-				-				-				-
*03:01-*39:01-*12:03	217.449	1.87786e-05		-		1	0.00119048		-				-				-				-				-				-				1	0.00714286			1	0.00892857			-				1	0.01			-
*11:01-*56:01-*01:02	207.624	1.79301e-05		-		1	0.00119048		-				-				-				1	0.00943396			-				-				-				-				-				-				-
*31:01-*50:01-*06:02	199.53	1.72311e-05		-		1	0.00119048		-				-				-				-				1	0.01			-				-				-				-				-				-
*32:01-*44:02-*07:04	194.505	1.67972e-05		-		1	0.00119048		-				-				-				-				-				-				1	0.00714286			1	0.00892857			-				1	0.01			-
*24:02-*40:06-*15:02	193.531	1.67131e-05		-		1	0.00119048		-				-				-				-				-				-				1	0.00714286			-				1	0.0357143			-				1
*01:01-*18:01-*05:01	187.357	1.61799e-05		-		1	0.00119048		-				-				-				-				1	0.01			-				-				-				-				-				-
*68:01-*27:05-*02:02	187.178	1.61644e-05		-		1	0.00119048		-				-				-				1	0.00943396			-				-				-				-				-				-				-
*01:01-*14:02-*07:01	171.583	1.52843e-05		-		1	0.00119048		-				-				-				-				1	0.01			-				-				-				-				-				-
*26:01-*40:01-*03:04	170.771	1.47475e-05		-		1	0.00119048		1	0.00892857			-				1	0.0185185			-				-				-				-				-				-				-				-
*25:01-*38:01-*12:03	168.678	1.45668e-05		-		1	0.00119048		-				-				-				-				-				-				-				-				-				-				-
*68:01-*51:01-*07:04	159.105	1.374e-05		-		1	0.00119048		1	0.00892857			1	0.0172414			-				-				-				-				-				-				-				-				-
*23:01-*44:03-*16:01	157.927	1.36384e-05		-		1	0.00119048		-				-				-				1	0.00943396			-				-				-				-				-				-				-
*30:01-*44:03-*16:01	156.701	1.35324e-05		-		1	0.00119048		-				-				-				-				-				-				1	0.00714286			1	0.00892857			-				1	0.01			-
*01:01-*55:01-*03:03	149.741	1.29314e-05		-		1	0.00119048		-				-				-				-				-				-				-				-				-				-				-
*11:01-*57:01-*06:02	146.794	1.26769e-05		-		1	0.00119048		1	0.00892857			-				1	0.0185185			-				-				-				-				-				-				-				-
*11:01-*44:02-*05:01	139.49	1.20462e-05		-		1	0.00119048		-				-				-				-				-				-				-				-				-				-				-
*11:01-*39:01-*12:03	128.744	1.11182e-05		-		1	0.00119048		-				-				-				-				-				-				-				-				-				-				-
*11:01-*07:02-*07:02	124.69	1.0768e-05		-		1	0.00119048		-				-				-				1	0.00943396			-				-				-				-				-				-				-
*24:02-*15:220-*12:03	124.055	1.07132e-05		B*15:220: B*15:03G		1	0.00119048		-				-				-				-				-				-				-				-				-				-				-
*02:01-*41:01-*07:01	122.26	1.05582e-05		-		1	0.00119048		-				-				-				-				-				-				-				-				-				-				-
*01:01-*08:01-*07:07	121.04	1.0782e-05		-		1	0.00119048		-				-				-				1	0.00943396			-				-				-				-				-				-				-
*30:01-*55:01-*03:04	116.013	1.03342e-05		-		1	0.00119048		-				-				-				1	0.00943396			-				-				-				-				-				-				-
*68:02-*13:02-*06:02	109.757	9.47844e-06		-		1	0.00119048		1	0.00892857			1	0.0172414			-				-				-				-				-				-				-				-				-
*02:05-*38:01-*12:03	103.806	8.96453e-06		-		1	0.00119048		-				-				-				-				-				-				-				-				-				-				-
*31:01-*35:03-*04:01	100.948	8.71769e-06		-		1	0.00119048		-				-				-				-				-				-				-				-				-				-				-
*03:01-*44:02-*07:02	94.7903	8.18594e-06		-		1	0.00119048		-				-				-				1	0.00943396			-				-				-				-				-				-				-
*02:01-*39:01-*07:01	83.8611	7.47015e-06		-		1	0.00119048		-				-				-				-				1	0.01			-				-				-				-				-				-
*31:01-*56:01-*01:02	80.1613	6.92261e-06		-		1	0.00119048		-				-				-				-				-				-				-				-				-				-				-
*24:02-*51:09-*01:02	71.0052	6.1319e-06		-		1	0.00119048		-				-				-				-				-				-				-				-				-				-				-
*74:01-*44:02-*05:01	69.5908	6.19899e-06		-		1	0.00119048		-				-				-				-				-				-				-				-				-				-				-
*30:01-*50:01-*06:02	69.2459	5.97997e-06		-		1	0.00119048		-				-				-				-				-				-				1	0.00714286			1	0.00892857			-				1	0.01			-
*02:01-*58:01-*03:02	68.7453	5.93674e-06		-		1	0.00119048		-				-				-				-				-				1	0.0102041			-				-				-				-				-
*02:01-*44:02-*16:04	64.9348	5.60767e-06		-		1	0.00119048		-				-				-				-				-				-				-				-				-				-				-
*32:01-*35:03-*04:01	63.7034	5.50133e-06		-		1	0.00119048		-				-				-				-				-				1	0.0102041			-				-				-				-				-
*29:01-*27:05-*01:02	63.3954	5.64712e-06		-		1	0.00119048		-				-				-				-				-				-				1	0.00714286			1	0.00892857			-				1	0.01			-
*26:01-*07:02-*02:02	62.349	5.38437e-06		-		1	0.00119048		-				-				-				-				-				-				1	0.00714286			1	0.00892857			-				-				1
*03:01-*15:220-*12:03	61.1734	5.28284e-06		B*15:220: B*15:03G		1	0.00119048		-				-				-				-				-				-				1	0.00714286			1	0.00892857			-				1	0.01			-
*68:01-*51:01-*14:02	61.022	5.26977e-06		-		1	0.00119048		-				-				-				1	0.00943396			-				-				-				-				-				-				-
*01:01-*15:17-*07:01	57.9512	5.00458e-06		-		1	0.00119048		-				-				-				-				-				-				-				-				-				-				-
*29:01-*07:05-*15:05	54.8923	4.74042e-06		-		1	0.00119048		-				-				-				-				-				-				1	0.00714286			1	0.00892857			-				1	0.01			-
*32:01-*40:02-*15:02	53.674	4.63521e-06		-		1	0.00119048		-				-				-				-				-				-				1	0.00714286			1	0.00892857			-				1	0.01			-
*24:03-*07:02-*07:02	42.9269	3.7071e-06		-		1	0.00119048		-				-				-				-				-				-				1	0.00714286			1	0.00892857			-				1	0.01			-
*30:02-*51:01-*02:02	42.5199	3.78757e-06		-		1	0.00119048		-				-				-				-				-				-				-				-				-				-				-
*01:01-*51:01-*12:03	40.7528	3.51935e-06		-		1	0.00119048		-				-				-				-				-				-				-				-				-				-				-
*29:01-*08:01-*07:01	40.5209	3.49933e-06		-		1	0.00119048		-				-				-				-				-				-				-				-				-				-				-
*03:01-*55:01-*03:03	38.4668	3.32193e-06		-		1	0.00119048		-				-				-				1	0.00943396			-				-				-				-				-				-				-
*02:02-*41:01-*17:01	37.4636	3.2353e-06		-		1	0.00119048		-				-				-				-				-				1	0.0102041			-				-				-				-				-
*01:01-*45:01-*06:02	36.8196	3.17968e-06		-		1	0.00119048		-				-				-				1	0.00943396			-				-				-				-				-				-				-
*01:01-*15:16-*14:02	36.5812	3.15909e-06		-		1	0.00119048		-				-				-				-				-				-				1	0.00714286			1	0.00892857			-				1	0.01			-
*02:01-*40:02-*12:03	36.3949	3.14301e-06		-		1	0.00119048		1	0.00892857			-				1	0.0185185			-				-				-				-				-				-				-				-
*30:01-*35:03-*06:02	34.9337	3.11181e-06		-		1	0.00119048		-				-				-				-				1	0.01			-				-				-				-				-				-
*01:01-*57:01-*07:01	34.5323	2.98216e-06		-		1	0.00119048		-				-				-				-				-				-				-				-				-				-				-
*68:01-*58:01-*07:18	28.4405	2.45608e-06		C*07:18: C*07:01G		1	0.00119048		1	0.00892857			1	0.0172414			-				-				-				-				-				-				-				-				-
*26:01-*15:01-*05:01	26.3226	2.34475e-06		-		1	0.00119048		-				-				-				-				-				-				-				-				-				-				-
*24:03-*35:01-*04:01	25.3096	2.1857e-06		-		1	0.00119048		-				-				-				-				-				-				-				-				-				-				-
*02:05-*35:01-*04:01	24.0515	2.07705e-06		-		1	0.00119048		-				-				-				-				-				1	0.0102041			-				-				-				-				-
*24:02-*27:05-*01:02	22.0779	1.90661e-06		-		1	0.00119048		-				-				-				-				-				1	0.0102041			-				-				-				-				-
*03:01-*15:01-*03:03	20.9461	1.80887e-06		-		1	0.00119048		-				-				-				1	0.00943396			-				-				-				-				-				-				-
*03:01-*14:01-*07:01	17.8571	1.54211e-06		-		1	0.00119048		-				-				-				-				-				-				1	0.00714286			1	0.00892857			-				-				1
*68:01-*49:01-*07:01	17.6678	1.52576e-06		-		1	0.00119048		-				-				-				-				-				-				1	0.00714286			1	0.00892857			-				-				1
*25:01-*49:01-*07:01	17.6014	1.52003e-06		-		1	0.00119048		-				-				-				-				1	0.01			-				-				-				-				-				-
*24:02-*39:51-*07:02	17.45	2.28328e-07		-		1	0.00119048		-				-				-				1	0.00943396			-				-				-				-				-				-				-
*66:01-*13:02-*06:02	16.4342	1.41924e-06		-		1	0.00119048		-				-				-				-				-				-				1	0.00714286			1	0.00892857			-				-				1
*24:02-*15:18-*07:04	16.1343	1.39333e-06		-		1	0.00119048		-				-				-				-				-				-				-				-				-				-				-
*02:01-*18:01-*14:02	15.5924	1.38893e-06		-		1	0.00119048		1	0.00892857			1	0.0172414			-				-				-				-				-				-				-				-				-
*23:01-*18:01-*07:01	15.0714	1.30154e-06		-		1	0.00119048		-				-				-				-				-				-				-				-				-				-				-
*02:01-*18:01-*02:02	14.068	1.21489e-06		-		1	0.00119048		-				-				-				-				-				-				-				-				-				-				-
*02:01-*55:01-*03:03	13.7643	1.18867e-06		-		1	0.00119048		-				-				-				-				-				-				1	0.00714286			1	0.00892857			-				1	0.01			-
*03:01-*40:02-*07:02	13.518	1.16739e-06		-		1	0.00119048		-				-				-				-				-				-				-				-				-				-				-
*66:01-*51:01-*14:02	13.3926	1.15656e-06		-		1	0.00119048		-				-				-				-				-				-				-				-				-				-				-
*02:01-*44:03-*14:03	11.8356	1.02211e-06		-		1	0.00119048		1	0.00892857			1	0.0172414			-				-				-				-				-				-				-				-				-
*24:02-*35:01-*03:03	11.0927	9.57949e-07		-		1	0.00119048		-				-				-				-				-				-				-				-				-				-				-
*11:01-*40:02-*01:02	11.0256	9.52157e-07		-		1	0.00119048		-				-				-				1	0.00943396			-				-				-				-				-				-				-
*24:02-*45:01-*06:02	10.6675	9.21232e-07		-		1	0.00119048		-				-				-				-				-				-				1	0.00714286			1	0.00892857			-				1	0.01			-
*01:01-*35:01-*06:02	10.4588	9.03208e-07		-		1	0.00119048		-				-				-				1	0.00943396			-				-				-				-				-				-				-
*25:01-*40:02-*15:02	10.2249	8.83005e-07		-		1	0.00119048		1	0.00892857			-				1	0.0185185			-				-				-				-				-				-				-				-
*24:02-*49:01-*07:01	10.027	8.65917e-07		-		1	0.00119048		-				-				-				1	0.00943396			-				-				-				-				-				-				-
*24:02-*14:02-*05:01	8.84613	7.87993e-07		-		1	0.00119048		-				-				-				-				-				-				-				-				-				-				-
*02:01-*57:01-*07:01	8.60705	7.43292e-07		-		1	0.00119048		-				-				-				-				-				-				-				-				-				-				-
*32:01-*27:02-*02:02	8.56801	7.3992e-07		-		1	0.00119048		-				-				-				-				-				-				-				-				-				-				-
*26:01-*15:01-*04:01	8.04534	6.94784e-07		-		1	0.00119048		-				-				-				-				-				-				-				-				-				-				-
*02:01-*53:01-*04:01	7.88606	6.81028e-07		-		1	0.00119048		-				-				-				-				1	0.01			-				-				-				-				-				-
*68:01-*51:08-*15:02	7.47965	6.6627e-07		-		1	0.00119048		-				-				-				1	0.00943396			-				-				-				-				-				-				-
*30:01-*52:01-*12:02	7.41284	6.40162e-07		-		1	0.00119048		-				-				-				1	0.00943396			-				-				-				-				-				-				-
*01:01-*44:05-*02:02	7.14916	6.17391e-07		-		1	0.00119048		1	0.00892857			1	0.0172414			-				-				-				-				-				-				-				-				-
*01:01-*27:08-*06:02	7.06983	6.29764e-07		-		1	0.00119048		1	0.00892857			-				1	0.0185185			-				-				-				-				-				-				-				-
*34:02-*35:01-*04:01	6.5573	5.66279e-07		-		1	0.00119048		-				-				-				-				1	0.01			-				-				-				-				-				-
*24:02-*53:01-*04:01	6.37156	5.50238e-07		-		1	0.00119048		1	0.00892857			-				1	0.0185185			-				-				-				-				-				-				-				-
*02:05-*40:02-*02:02	5.6068	4.84195e-07		-		1	0.00119048		-				-				-				-				-				-				-				-				-				-				-
*33:05-*57:01-*06:02	5.46929	4.72319e-07		-		1	0.00119048		-				-				-				-				-				-				-				-				-				-				-
*29:02-*49:01-*07:01	5.38078	4.64676e-07		-		1	0.00119048		-				-				-				1	0.00943396			-				-				-				-				-				-				-
*11:01-*40:06-*15:02	5.15256	4.44967e-07		-		1	0.00119048		-				-				-				-				-				-				-				-				-				-				-
*66:01-*35:08-*04:01	4.96828	4.29053e-07		-		1	0.00119048		-				-				-				-				-				-				-				-				-				-				-
*03:01-*44:03-*04:01	4.87292	4.20818e-07		-		1	0.00119048		-				-				-				-				1	0.01			-				-				-				-				-				-
*24:02-*51:01-*05:01	4.36941	3.77336e-07		-		1	0.00119048		1	0.00892857			1	0.0172414			-				-				-				-				-				-				-				-				-
*11:01-*40:01-*14:02	4.28817	3.8198e-07		-		1	0.00119048		-				-				-				-				-				-				-				-				-				-				-
*32:01-*35:03-*12:03	3.86282	3.33587e-07		-		1	0.00119048		-				-				-				-				-				-				1	0.00714286			1	0.00892857			-				-				1
*30:04-*51:01-*16:02	3.51749	3.03765e-07		-		1	0.00119048		-				-				-				-				-				-				1	0.00714286			1	0.00892857			-				1	0.01			-
*03:01-*50:01-*06:02	3.23831	2.79656e-07		-		1	0.00119048		-				-				-				-				-				-				1	0.00714286			1	0.00892857			-				1	0.01			-
*29:01-*35:02-*04:01	2.7784	2.39939e-07		-		1	0.00119048		1	0.00892857			-				1	0.0185185			-				-				-				-				-				-				-				-
*24:02-*35:01-*16:04	2.68101	2.31528e-07		-		1	0.00119048		-				-				-				-				-				-				-				-				-				-				-
*03:01-*15:16-*14:02	1.85933	1.60569e-07		-		1	0.00119048		-				-				-				-				1	0.01			-				-				-				-				-				-
*03:01-*35:01-*02:02	1.84551	1.59375e-07		-		1	0.00119048		-				-				-				-				-				-				1	0.00714286			1	0.00892857			-				1	0.01			-
*29:02-*38:01-*12:03	1.69754	1.46597e-07		-		1	0.00119048		-				-				-				-				1	0.01			-				-				-				-				-				-
*02:06-*38:01-*12:03	1.57562	1.36068e-07		-		1	0.00119048		-				-				-				-				-				-				1	0.00714286			1	0.00892857			-				1	0.01			-
*02:01-*14:02-*08:02	1.43224	1.23686e-07		-		1	0.00119048		-				-				-				-				-				-				-				-				-				-				-
*24:02-*15:01-*12:03	1.36202	1.17622e-07		-		1	0.00119048		-				-				-				-				-				-				-				-				-				-				-
*01:02-*18:01-*05:01	1.27045	1.09714e-07		-		1	0.00119048		-				-				-				-				-				1	0.0102041			-				-				-				-				-
*68:01-*35:01-*15:02	1.26594	1.09324e-07		-		1	0.00119048		-				-				-				-				-				1	0.0102041			-				-				-				-				-
*23:01-*18:01-*04:01	1.06442	9.19215e-08		-		1	0.00119048		-				-				-				-				-				-				-				-				-				-				-
*24:02-*52:01-*03:04	1	8.63585e-08		-		1	0.00119048		-				-				-				-				-				-				1	0.00714286			1	0.00892857			-				-				1
*11:01-*52:01-*12:02	0.91159	7.87235e-08		-		1	0.00119048		-				-				-				-				-				-				-				-				-				-				-
*02:05-*07:02-*07:02	0.872584	7.5355e-08		-		1	0.00119048		-				-				-				-				-				-				-				-				-				-				-
*26:08-*35:03-*12:03	0.756703	6.53477e-08		-		1	0.00119048		-				-				-				-				-				-				-				-				-				-				-
*26:01-*14:01-*08:02	0.745269	6.43603e-08		-		1	0.00119048		-				-				-				-				-				-				1	0.00714286			1	0.00892857			-				1	0.01			-
*26:01-*53:01-*04:01	0.723888	6.25138e-08		-		1	0.00119048		-				-				-				-				-				1	0.0102041			-				-				-				-				-
*02:01-*15:01-*04:01	0.707584	6.11059e-08		-		1	0.00119048		-				-				-				1	0.00943396			-				-				-				-				-				-				-
*01:01-*07:02-*06:02	0.667437	5.76388e-08		-		1	0.00119048		1	0.00892857			1	0.0172414			-				-				-				-				-				-				-				-				-
*03:01-*51:01-*07:02	0.62155	5.36761e-08		-		1	0.00119048		-				-				-				-				-				-				-				-				-				-				-
*32:01-*18:01-*05:01	0.433313	3.74203e-08		-		1	0.00119048		-				-				-				-				-				-				1	0.00714286			1	0.00892857			-				1	0.01			-
*02:01-*56:01-*01:02	0.333333	2.87862e-08		-		1	0.00119048		-				-				-				-				-				-				1	0.00714286			1	0.00892857			-				1	0.01			-
*29:02-*50:01-*06:03	0.314543	4.1157e-09		-		1	0.00119048		-				-				-				1	0.00943396			-				-				-				-				-				-				-
*11:01-*35:02-*04:01	0.233105	2.01306e-08		-		1	0.00119048		-				-				-				-				-				-				-				-				-				-				-
*01:01-*35:02-*06:02	0.201942	1.74394e-08		-		1	0.00119048		-				-				-				-				-				1	0.0102041			-				-				-				-				-
*30:02-*38:01-*12:03	0.163134	1.4088e-08		-		1	0.00119048		-				-				-				-				-				-				-				-				-				-				-
*31:01-*35:01-*07:02	0.127447	1.10061e-08		-		1	0.00119048		-				-				-				1	0.00943396			-				-				-				-				-				-				-
*26:01-*44:03-*16:01	0.125573	1.08443e-08		-		1	0.00119048		-				-				-				-				-				1	0.0102041			-				-				-				-				-
1 Sorted based on the No. of occurrences of the prototype haplotypes in pediatric cancer patients (column G)
2 Two haplotypes *24:02-*39:51-*07:02 and *29:02-*50:01-*06:03 (shown in green) have not been detected in self-reporting EUR individuals from the US, and their counts and frequencies refer to the total US population estimates
3 Reference frequencies <0.01 were adjusted to 0.01 to calculate frequency ratios
Haplotype underrepresented in patients as compared to controls, with frequency ≥ 0.05 in either group and frequency ratios (RA) ≤ 0.5
Haplotype underrepresented in patients as compared to controls, with frequency ≥ 0.05 in both groups and RA ≤ 0.67
Haplotype overrepresented in patients as compared to controls, with frequency ≥ 0.05 in either group and RA ≥ 2
Haplotype overrepresented in patients as compared to controls, with frequency ≥ 0.05 in both groups and RA ≥ 1.5
[truncated: 20 more columns]

## Sheet: Table S6A
Table S6A. HLA-DRB1-DQA1-DQB1 haplotypes in patients with EUR genetic ancestry ≥ 70%, related to Fig. 2C, D1
Tumor type / subtype	No. of		No. of haplotypes (% of patients)				No. (%) of patients with haplotype combinations
	patients		Total	Kwn	Var		Kwn/Kwn	Kwn/Var	Var/Var
SARCOMAS
RMS	55		29	18 (90.9)	11 (36.4)		35 (63.6)	15 (27.3)	5 (9.1)
eRMS	28		18	13 (96.4)	5 (25.0)		21 (75.0)	6 (21.4)	1 (3.6)
aRMS	27		23	14 (85.2)	9 (48.1)		14 (51.9)	9 (33.3)	4 (14.8)
OS	53		29	16 (92.5)	13 (56.6)		23 (43.4)	26 (49.1)	4 (7.5)
EWS	48		25	14 (89.6)	11 (45.8)		26 (54.2)	17 (35.4)	5 (10.4)
NRSTS	45		35	20 (93.3)	15 (46.7)		24 (53.3)	18 (40.0)	3 (6.7)
Total SARC	201		51	25 (91.5)	26 (46.3)		108 (53.7)	76 (37.8)	17 (8.5)
OTHER EXTRACRANIAL SOLID TUMORS
NB	68		41	24 (95.6)	17 (51.5)		33 (48.5)	32 (47.1)	3 (4.4)
MYCN-NA	55		39	22 (94.5)	17 (49.1)		28 (50.9)	24 (43.6)	3 (5.5)
MYCN-A	13		15	10 (100)	5 (61.5)		5 (38.5)	8 (61.5)	-
11qWT	48		32	20 (95.8)	12 (50.0)		24 (50.0)	22 (45.8)	2 (4.2)
11qLOH	20		25	15 (95.0)	10 (55.0)		9 (45.0)	10 (50.0)	1 (5.0)
NPB	20		22	15 (85.0)	7 (55.0)		9 (45.0)	8 (40.0)	3 (15.0)
Total Others	88		43	24 (93.2)	19 (52.3)		42 (47.7)	40 (45.5)	6 (6.8)
CNS TUMORS
HGG	52		34	20 (92.3)	14 (46.2)		28 (53.8)	20 (38.5)	4 (7.7)
GBM	23		24	14 (95.7)	10 (47.8)		12 (52.2)	10 (43.5)	1 (4.3)
Non-GBM	29		23	15 (89.7)	8 (44.8)		16 (55.2)	10 (34.5)	3 (10.3)
MB	44		31	20 (97.7)	11 (52.3)		21 (47.7)	22 (50.0)	1 (2.3)
EP	24		25	15 (87.5)	10 (62.5)		9 (37.5)	12 (50.0)	3 (12.5)
Total CNS	120		51	28 (93.3)	23 (51.7)		58 (48.3)	54 (45.0)	8 (6.7)
Total	409		73	35 (92.4)	38 (49.1)		208 (50.9)	170 (41.6)	31 (7.6)
1 Kwn: known; Var: variant
Values corresponding to the lowest and highest range are highlighted in green and beige, respectively

[truncated: 19 more sheets: Table S6B, Table S7A, Table S7B, Table S7C, Table S8, Table S9A, Table S9B, Table S9C, Table S10A, Table S10B, Table S11A, Table S11B, TableS12A, Table S12B, Table S12C, Table S13, Table S14A, Table S14B, Table S15]
